# Supplementary material for: C-Ring Structure-Dependent Redox Properties of Flavonoids Regulate the Expression of Bioactivity
Source: Antioxidants (Basel). 2026 Feb 2;15(2):194. doi: 10.3390/antiox15020194 (PMC12938522; doi:10.3390/antiox15020194)
Supplement: Supplementary file 1 [file antioxidants-15-00194-s001.zip]

Archive with 1 entries (1 files):
- antioxidants-4052300-supplementary.pdf
